# Supplementary material for: The Role of Probiotics in Inducing and Maintaining Remission in Crohn’s Disease and Ulcerative Colitis: A Systematic Review of the Literature
Source: Biomedicines. 2023 Feb 8;11(2):494. doi: 10.3390/biomedicines11020494 (PMC9952932; doi:10.3390/biomedicines11020494)
Supplement: Supplementary file 1 [file biomedicines-11-00494-s001.zip]

Archive with 3 entries (3 files):
- supplementary files/Appendix A.pdf
- supplementary files/Supplementary material table B.pdf
- supplementary files/Supplementary Table C MESH terms.pdf
